# Supplementary material for: Engineering drought-tolerant apple by knocking down six GH3 genes and potential application of transgenic apple as a rootstock
Source: Hortic Res. 2022 May 26;9:uhac122. doi: 10.1093/hr/uhac122 (PMC9347023; doi:10.1093/hr/uhac122)
Supplement: Web_Material_uhac122 [file web_material_uhac122.zip]

Archive with 2 entries (2 files):
- GH3 RNAi as rootstock paper-sup figures-20220424.pdf
- Table S1.xlsx
