# Supplementary material for: Engineering drought-tolerant apple by knocking down six GH3 genes and potential application of transgenic apple as a rootstock
Source: Hortic Res. 2022 May 26;9:uhac122. doi: 10.1093/hr/uhac122 (PMC9347023; doi:10.1093/hr/uhac122)
Supplement: Web_Material_uhac122 [file web_material_uhac122.zip › Table S1.xlsx]

## Sheet: Table S1
Table S1. Primers used in this study.
Primer name	Primer sequence	Purpose
Mdpri-miR172p-QF	CCTGTTTTGGGTGGTGGGTTGAT	RT-qPCR analysis
Mdpri-miR172p-QR	AAGTGAGACAAGTTCCCACCAAGATTT
MdAP2-QF	CATGCAGCTTCTACTCCGAAC
MdAP2-QR	ATTGTTGTTGGTGGTCGCTC
MdARF6-QF	GCCTCCCTAATAGGTCTGCTG
MdARF6-QR	GGCATAGCGATGTGACGACT
MdEXP1-QF	GCCACCAATTTCTGTCCACCA
MdEXP1-QR	ACTCCGGCTTTGTATTGGGC
MdEXP10-QF	GGTTTTTCATGGCGGGTCTTC
MdEXP10-QR	TACTCAGCGCGGCCGTATT
MDH-F	CGTGATTGGGTACTTGGAAC	Reference gene for RT-qPCR analysis
MDH-R	TGGCAAGTGACTGGGAATGA
